# Supplementary material for: Exploiting V-Gene Bias for Rapid, High-Throughput Monoclonal Antibody Isolation from Horses
Source: Viruses. 2022 Sep 30;14(10):2172. doi: 10.3390/v14102172 (PMC9609571; doi:10.3390/v14102172)
Supplement: Supplementary file 1 [file viruses-14-02172-s001.zip]

Archive with 1 entries (1 files):
- viruses-1862361-supplementary.pdf
